# Supplementary material for: Plasmid diversity among genetically related Klebsiella pneumoniae blaKPC-2 and blaKPC-3 isolates collected in the Dutch national surveillance
Source: Sci Rep. 2020 Oct 8;10:16778. doi: 10.1038/s41598-020-73440-2 (PMC7546619; doi:10.1038/s41598-020-73440-2)
Supplement: Supplementary file 1 — Supplementary Table 1. [file 41598_2020_73440_MOESM1_ESM.xlsx]

## Sheet: Sheet1
Chromosome	Region	Region Length (Kb)	Most Common Phage	Accession number
cRIVM_C008981	1	10.2	Salmonella phage SEN34	NC_028699
	2	13	Enterobacteria phage P4	NC_001609
	3	30.4	Salmonella phage ST64B	NC_004313
	4	48.5	Escherichia phage phiV10	NC_007804
	5	60.9	Salmonella phage SEN34	NC_028699
	6	60.6	Escherichia phage HK639(8)	NC_016158
	7	37.5	Enterobacteria phage Fels-2	NC_010463
	8	52	Cronobacter phage ENT47670	NC_019927
	9	21.8	Enterobacteria phage P4	NC_001609
cRIVM_C014906	1	51.3	Salmonella phage vB_SosS_Oslo	NC_018279
	2	13.6	Enterobacteria phage P4	NC_001609
	3	47.5	Salmonella phage SPN1S	NC_016761
	4	39.3	Enterobacteria phage mEp235	NC_019708
	5	49.6	Enterobacteria phage HK140	NC_019710
	6	32.3	Klebsiella phage phiKO2	NC_005857
cRIVM_C018535	1	51.3	Salmonella phage vB_SosS_Oslo	NC_018279
	2	13.6	Enterobacteria phage P4	NC_001609
	3	47.5	Salmonella phage SPN1S	NC_016761
	4	39.3	Enterobacteria phage mEp235	NC_019708
	5	49.6	Enterobacteria phage HK140	NC_019710
	6	32.3	Klebsiella phage phiKO2	NC_005857
cRIVM_C014947	1	45.6	Klebsiella phage phiKO2	NC_005857
	2	46.2	Enterobacteria phage mEp043 c-1	NC_019706
	3	31.6	Salmonella phage 118970_sal3	NC_031940
cRIVM_C015139	1	73.5	Enterobacter phage Tyrion	NC_031077
	2	61.2	Escherichia phage phiV10	NC_007804
	3	31.6	Salmonella phage ST64B	NC_004313
	4	12.5	Enterobacteria phage P4	NC_001609
	5	14.7	Enterobacteria phage P4	NC_001609
	6	49.1	Cronobacter phage ENT47670	NC_019927
	7	38.7	Enterobacteria phage Fels-2	NC_010463
cRIVM_C015274	1	21.2	Shigella phage SfIV	NC_022749
	2	39.6	Salmonella phage RE-2010	NC_019488
	3	50.2	Escherichia phage phiV10	NC_007804
	4	53.4	Salmonella phage SEN34	NC_028699
	5	62.6	Escherichia phage HK639	NC_016158
	6	37.5	Enterobacteria phage Fels-2	NC_010463
	7	21.8	Enterobacteria phage P4	NC_001609
	8	13	Enterobacteria phage P4	NC_001609
	9	7.9	Bacteriophage Diva	NC_028788
cRIVM_C015451	1	39.5	Salmonella phage 118970_sal3	NC_031940
	2	33.6	Enterobacteria phage Fels-2	NC_010463
	3	48.6	Cronobacter phage ENT47670	NC_019927
	4	13.2	Enterobacteria phage SfI	NC_027339
