# Supplementary material for: Plasmid diversity among genetically related Klebsiella pneumoniae blaKPC-2 and blaKPC-3 isolates collected in the Dutch national surveillance
Source: Sci Rep. 2020 Oct 8;10:16778. doi: 10.1038/s41598-020-73440-2 (PMC7546619; doi:10.1038/s41598-020-73440-2)
Supplement: Supplementary file 2 — Supplementary Table 2. [file 41598_2020_73440_MOESM2_ESM.xlsx]

## Sheet: Isolates
Publication Key	Accession number this study	Accession number van der Zwaluw et al., 2020	Carbapenemase production	Carbapenemase allele	MIC meropenem	Species	Species Family	MLST Type	wgMLST Cluster RIVM-BSR Schema	wgMLST Cluster (RIDOM)	wgMLST Cluster Type	Afnamejaar
RIVM_C008710		SAMEA6367959	Positive	blaKPC-2	33	Klebsiella pneumoniae	Enterobacterales	11		2519	2519	2014
RIVM_C008981		SAMEA6367966	Positive	blaKPC-2	33	Klebsiella pneumoniae	Enterobacterales	258	KpnCluster-003	2521	2521	2014
RIVM_C008984	SAMN15010461		Positive	blaNDM-1	33	Klebsiella pneumoniae	Enterobacterales	101		1364	1364	2014
RIVM_C008986	SAMN15010462		Positive	blaOXA-245	3	Klebsiella pneumoniae	Enterobacterales	2492	KpnCluster-078	2508	2508	2014
RIVM_C009000	SAMN15010463		Positive	blaOXA-48	4	Klebsiella pneumoniae	Enterobacterales	101		942	942	2014
RIVM_C009043	SAMN15010464		Positive	blaOXA-48	2	Klebsiella pneumoniae	Enterobacterales	16		2361	2361	2014
RIVM_C009068		SAMEA6367971	Positive	blaKPC-2	33	Klebsiella pneumoniae	Enterobacterales	258	KpnCluster-088	136	136	2014
RIVM_C009084		SAMEA6367972	Positive	blaKPC-2	33	Klebsiella pneumoniae	Enterobacterales	258	KpnCluster-003	382	382	2014
RIVM_C009085	SAMN15010465		Positive	blaOXA-48	4	Klebsiella pneumoniae	Enterobacterales	307	KpnCluster-023	2523	2523	2014
RIVM_C009123	SAMN15010466		Positive	blaNDM-1, blaOXA-232	32	Klebsiella pneumoniae	Enterobacterales	437		712	712	2014
RIVM_C009124	SAMN15010467		Positive	blaNDM-1	32	Klebsiella pneumoniae	Enterobacterales	35		2524	2524	2014
RIVM_C009155	SAMN15010468		Positive	blaOXA-162	0.38	Klebsiella pneumoniae	Enterobacterales	147	KpnCluster-093	2525	2525	2014
RIVM_C009160	SAMN15010469		Positive	blaOXA-48	33	Klebsiella pneumoniae	Enterobacterales	147	KpnCluster-013	291	291	2014
RIVM_C009161	SAMN15010470		Positive	blaNDM-1	33	Klebsiella pneumoniae	Enterobacterales	15	KpnCluster-034	1112	1112	2014
RIVM_C009185	SAMN15010471		Positive	blaOXA-48	3	Klebsiella pneumoniae	Enterobacterales	307	KpnCluster-023	2523	2523	2014
RIVM_C009258	SAMN15010472		Positive	blaOXA-48	1	Klebsiella pneumoniae	Enterobacterales	1844		2527	2527	2014
RIVM_C009278	SAMN15010473		Positive	blaOXA-48	32	Klebsiella pneumoniae	Enterobacterales	147	KpnCluster-013	291	291	2014
RIVM_C009320	SAMN15010474		Positive	blaOXA-48	32	Klebsiella pneumoniae	Enterobacterales	45		2529	2529	2014
RIVM_C009380	SAMN15010475		Positive	blaOXA-48	3	Klebsiella pneumoniae	Enterobacterales	15		2530	2530	2014
RIVM_C009381	SAMN15010476		Positive	blaVIM-1	6	Klebsiella pneumoniae	Enterobacterales	2493		2531	2531	2014
RIVM_C009611	SAMN15010477		Positive	blaOXA-48	24	Klebsiella pneumoniae	Enterobacterales	147	KpnCluster-013	291	291	2014
RIVM_C009794	SAMN15010478		Positive	blaOXA-48	1	Klebsiella pneumoniae	Enterobacterales	15	KpnCluster-059	2534	2534	2015
RIVM_C009832	SAMN15010479		Positive	blaNDM-1	33	Klebsiella pneumoniae	Enterobacterales	147		2535	2535	2015
RIVM_C009837	SAMN15010480		Positive	blaOXA-48	12	Klebsiella pneumoniae	Enterobacterales	101		1364	1364	2015
RIVM_C009848	SAMN15010481		Positive	blaOXA-48	0.25	Klebsiella pneumoniae	Enterobacterales	307	KpnCluster-023	2523	2523	2015
RIVM_C009885	SAMN15010482		Positive	blaOXA-48	33	Klebsiella pneumoniae	Enterobacterales	101		2536	2536	2015
RIVM_C009921	SAMN15010483		Positive	blaOXA-48	2	Klebsiella pneumoniae	Enterobacterales	551		2537	2537	2015
RIVM_C009934	SAMN15010484		Positive	blaOXA-48	1.5	Klebsiella pneumoniae	Enterobacterales	15	KpnCluster-059	2534	2534	2015
RIVM_C009976	SAMN15010485		Positive	blaOXA-48	3	Klebsiella pneumoniae	Enterobacterales	16	KpnCluster-018	2346	2346	2015
RIVM_C009980	SAMN15010486		Positive	blaOXA-48	3	Klebsiella pneumoniae	Enterobacterales	101	KpnCluster-079	2356	2356	2015
RIVM_C010019	SAMN15010487		Positive	blaNDM-1	2	Klebsiella pneumoniae	Enterobacterales	11		618	618	2015
RIVM_C010077	SAMN15010488		Positive	blaNDM-1	33	Klebsiella pneumoniae	Enterobacterales	15	KpnCluster-034	1112	1112	2015
RIVM_C010148	SAMN15010489		Positive	blaOXA-48	33	Klebsiella pneumoniae	Enterobacterales	101	KpnCluster-029	1356	1356	2015
RIVM_C010182	SAMN15010490		Positive	blaNDM-1, blaOXA-232	33	Klebsiella pneumoniae	Enterobacterales	14		2538	2538	2015
RIVM_C010184	SAMN15010491		Positive	blaOXA-48	1.5	Klebsiella pneumoniae	Enterobacterales	45		2539	2539	2015
RIVM_C010208	SAMN15010492		Positive	blaOXA-162	33	Klebsiella pneumoniae	Enterobacterales	307		1652	1652	2015
RIVM_C010220		SAMEA6368040	Positive	blaKPC-2	33	Klebsiella pneumoniae	Enterobacterales	258		2540	2540	2015
RIVM_C010233	SAMN15010493		Positive	blaOXA-48	33	Klebsiella pneumoniae	Enterobacterales	101	KpnCluster-029	1356	1356	2015
RIVM_C010235		SAMEA6368043	Positive	blaKPC-2	33	Klebsiella pneumoniae	Enterobacterales	258		330	330	2015
RIVM_C010250		SAMEA6368045	Positive	blaKPC-3	33	Klebsiella pneumoniae	Enterobacterales	392		2541	2541	2015
RIVM_C010276	SAMN15010494		Positive	blaNDM-1	24	Klebsiella pneumoniae	Enterobacterales	11	KpnCluster-009	1115	1115	2015
RIVM_C010290	SAMN15010495		Positive	blaOXA-48	1.5	Klebsiella pneumoniae	Enterobacterales	16		2542	2542	2015
RIVM_C010322	SAMN15010496		Positive	blaOXA-48	8	Klebsiella pneumoniae	Enterobacterales	101		2543	2543	2015
RIVM_C010337	SAMN15010497		Positive	blaNDM-1	3	Klebsiella pneumoniae	Enterobacterales	39	KpnCluster-036	2544	2544	2015
RIVM_C010367	SAMN15010498		Positive	blaOXA-48	1.5	Klebsiella pneumoniae	Enterobacterales	2500		2545	2545	2015
RIVM_C010375	SAMN15010499		Positive	blaNDM-1	33	Klebsiella pneumoniae	Enterobacterales	11	KpnCluster-060	901	901	2015
RIVM_C010398	SAMN15010500		Positive	blaOXA-48	0.75	Klebsiella pneumoniae	Enterobacterales	147		860	860	2015
RIVM_C010420	SAMN15010501		Positive	blaOXA-48	1.5	Klebsiella pneumoniae	Enterobacterales	405		185	185	2015
RIVM_C010422	SAMN15010502		Positive	blaOXA-48	3	Klebsiella pneumoniae	Enterobacterales	17		1444	1444	2015
RIVM_C010423	SAMN15010503		Positive	blaOXA-48	33	Klebsiella pneumoniae	Enterobacterales	101		1364	1364	2015
RIVM_C010427	SAMN15010504		Positive	blaOXA-48	2	Klebsiella pneumoniae	Enterobacterales	395	KpnCluster-011	919	919	2015
RIVM_C010431	SAMN15010505		Positive	blaKPC-2	1.5	Klebsiella pneumoniae	Enterobacterales	560	KpnCluster-019	2494	2494	2015
RIVM_C010435	SAMN15010506		Positive	blaKPC-2	1.5	Klebsiella pneumoniae	Enterobacterales	560	KpnCluster-019	2494	2494	2015
RIVM_C010437	SAMN15010507		Positive	blaKPC-2	3	Klebsiella pneumoniae	Enterobacterales	560	KpnCluster-019	2494	2494	2015
RIVM_C010442		SAMEA6368068	Positive	blaKPC-2	0.5	Klebsiella pneumoniae	Enterobacterales	560	KpnCluster-019	2494	2494	2015
RIVM_C010444	SAMN15010508		Positive	blaNDM-1	4	Klebsiella pneumoniae	Enterobacterales	147		2270	2270	2015
RIVM_C010461	SAMN15010509		Positive	blaNDM-1	33	Klebsiella pneumoniae	Enterobacterales	39	KpnCluster-036	2544	2544	2015
RIVM_C010478	SAMN15010510		Positive	blaNDM-1	33	Klebsiella pneumoniae	Enterobacterales	11	KpnCluster-060	901	901	2015
RIVM_C010490	SAMN15010511		Positive	blaOXA-48	0.5	Klebsiella pneumoniae	Enterobacterales	45		2529	2529	2015
RIVM_C010499	SAMN15010512		Positive	blaOXA-48	33	Klebsiella pneumoniae	Enterobacterales	101		2546	2546	2015
RIVM_C010507	SAMN15010513		Positive	blaOXA-48	1.5	Klebsiella pneumoniae	Enterobacterales	35		2547	2547	2015
RIVM_C010528	SAMN15010514		Positive	blaOXA-48	33	Klebsiella pneumoniae	Enterobacterales	392		2548	2548	2015
RIVM_C010541	SAMN15010515		Positive	blaOXA-48	1	Klebsiella pneumoniae	Enterobacterales	320		2549	2549	2015
RIVM_C010579	SAMN15010516		Positive	blaKPC-2	4	Klebsiella pneumoniae	Enterobacterales	560	KpnCluster-019	2494	2494	2015
RIVM_C010605	SAMN15010517		Positive	blaOXA-48	2	Klebsiella pneumoniae	Enterobacterales	353		2550	2550	2015
RIVM_C010607	SAMN15010518		Positive	blaOXA-48	33	Klebsiella pneumoniae	Enterobacterales	101	KpnCluster-030	2057	2057	2015
RIVM_C010610	SAMN15010519		Positive	blaOXA-48	33	Klebsiella pneumoniae	Enterobacterales	101	KpnCluster-030	2057	2057	2015
RIVM_C010648	SAMN15010520		Positive	blaKPC-2	6	Klebsiella pneumoniae	Enterobacterales	560	KpnCluster-019	2494	2494	2015
RIVM_C010701		SAMEA6368101	Positive	blaOXA-48	6	Klebsiella pneumoniae	Enterobacterales	15		2551	2551	2015
RIVM_C010703		SAMEA6368102	Positive	blaOXA-48	6	Klebsiella pneumoniae	Enterobacterales	101	KpnCluster-030	2057	2057	2015
RIVM_C010720		SAMEA6368105	Positive	blaNDM-1	6	Klebsiella pneumoniae	Enterobacterales	11	KpnCluster-009	1115	1115	2015
RIVM_C010736	SAMN15010521		Positive	blaOXA-48	12	Klebsiella pneumoniae	Enterobacterales	101	KpnCluster-030	2057	2057	2015
RIVM_C010739		SAMEA6368106	Positive	blaOXA-48	32	Klebsiella pneumoniae	Enterobacterales	101	KpnCluster-071	1174	1174	2015
RIVM_C010743		SAMEA6368108	Positive	blaKPC-2	0.75	Klebsiella pneumoniae	Enterobacterales	15		2552	2552	2015
RIVM_C010748		SAMEA6368109	Positive	blaOXA-48	32	Klebsiella pneumoniae	Enterobacterales	101	KpnCluster-030	2057	2057	2015
RIVM_C010752		SAMEA6368110	Positive	blaOXA-48	33	Klebsiella pneumoniae	Enterobacterales	101		2553	2553	2015
RIVM_C010780	SAMN15010522		Positive	blaKPC-2	1	Klebsiella pneumoniae	Enterobacterales	560	KpnCluster-019	2494	2494	2015
RIVM_C010783	SAMN15010523		Positive	blaKPC-2	1.5	Klebsiella pneumoniae	Enterobacterales	560	KpnCluster-019	2494	2494	2015
RIVM_C010784	SAMN15010524		Positive	blaKPC-2	2	Klebsiella pneumoniae	Enterobacterales	560	KpnCluster-019	2494	2494	2015
RIVM_C010785		SAMEA6368112	Positive	blaNDM-1	2	Klebsiella pneumoniae	Enterobacterales	873	KpnCluster-001	1114	1114	2015
RIVM_C010790		SAMEA6368113	Positive	blaNDM-1	1.5	Klebsiella pneumoniae	Enterobacterales	873	KpnCluster-001	1114	1114	2015
RIVM_C010791		SAMEA6368114	Positive	blaNDM-1	1	Klebsiella pneumoniae	Enterobacterales	873	KpnCluster-001	1114	1114	2015
RIVM_C010792		SAMEA6368115	Positive	blaOXA-48	1.5	Klebsiella pneumoniae	Enterobacterales	2386		2554	2554	2015
RIVM_C010800		SAMEA6368117	Positive	blaNDM-1	1.5	Klebsiella pneumoniae	Enterobacterales	873	KpnCluster-001	1114	1114	2015
RIVM_C010801		SAMEA6368118	Positive	blaNDM-1	6	Klebsiella pneumoniae	Enterobacterales	873	KpnCluster-001	1114	1114	2015
RIVM_C010808		SAMEA6368119	Positive	blaNDM-1	1	Klebsiella pneumoniae	Enterobacterales	873	KpnCluster-001	1114	1114	2015
RIVM_C010809		SAMEA6368120	Positive	blaNDM-1	4	Klebsiella pneumoniae	Enterobacterales	873	KpnCluster-001	1114	1114	2015
RIVM_C010820		SAMEA6368122	Positive	blaNDM-1	2	Klebsiella pneumoniae	Enterobacterales	873	KpnCluster-001	1114	1114	2015
RIVM_C010821		SAMEA6368123	Positive	blaNDM-1	4	Klebsiella pneumoniae	Enterobacterales	873	KpnCluster-001	1114	1114	2015
RIVM_C010827		SAMEA6368124	Positive	blaNDM-1	6	Klebsiella pneumoniae	Enterobacterales	873	KpnCluster-001	1114	1114	2015
RIVM_C010828		SAMEA6368125	Positive	blaNDM-1	12	Klebsiella pneumoniae	Enterobacterales	11	KpnCluster-010	1115	1115	2015
RIVM_C010829		SAMEA6368126	Positive	blaNDM-1	2	Klebsiella pneumoniae	Enterobacterales	873	KpnCluster-001	1114	1114	2015
RIVM_C010830		SAMEA6368127	Positive	blaNDM-1	12	Klebsiella pneumoniae	Enterobacterales	873	KpnCluster-001	1114	1114	2015
RIVM_C010831		SAMEA6368128	Positive	blaNDM-1	8	Klebsiella pneumoniae	Enterobacterales	873	KpnCluster-001	1114	1114	2015
RIVM_C010832		SAMEA6368129	Positive	blaNDM-1	3	Klebsiella pneumoniae	Enterobacterales	873	KpnCluster-001	1114	1114	2015
RIVM_C010833		SAMEA6368130	Positive	blaNDM-1	1.5	Klebsiella pneumoniae	Enterobacterales	873	KpnCluster-001	1114	1114	2015
RIVM_C010846		SAMEA6368133	Positive	blaOXA-48	3	Klebsiella pneumoniae	Enterobacterales	2501		2555	2555	2015
RIVM_C010850		SAMEA6368135	Positive	blaNDM-1	2	Klebsiella pneumoniae	Enterobacterales	873	KpnCluster-001	1114	1114	2015
RIVM_C010851		SAMEA6368136	Positive	blaNDM-1	2	Klebsiella pneumoniae	Enterobacterales	873	KpnCluster-001	1114	1114	2015
RIVM_C010856		SAMEA6368139	Positive	blaOXA-48	33	Klebsiella pneumoniae	Enterobacterales	101	KpnCluster-030	2057	2057	2015
RIVM_C011007		SAMEA6368140	Positive	blaKPC-3	16	Klebsiella pneumoniae	Enterobacterales	1562		2556	2556	2015
RIVM_C011012		SAMEA6368143	Positive	blaNDM-1	4	Klebsiella pneumoniae	Enterobacterales	873	KpnCluster-001	1114	1114	2015
RIVM_C011013		SAMEA6368144	Positive	blaNDM-1	2	Klebsiella pneumoniae	Enterobacterales	873	KpnCluster-001	1114	1114	2015
RIVM_C011016		SAMEA6368147	Positive	blaNDM-1	1.5	Klebsiella pneumoniae	Enterobacterales	873	KpnCluster-001	1114	1114	2015
RIVM_C011030		SAMEA6368149	Positive	blaNDM-1	3	Klebsiella pneumoniae	Enterobacterales	873	KpnCluster-001	1114	1114	2015
RIVM_C011037		SAMEA6368151	Positive	blaNDM-1	3	Klebsiella pneumoniae	Enterobacterales	873	KpnCluster-001	1114	1114	2015
RIVM_C011054		SAMEA6368155	Positive	blaOXA-48	0.75	Klebsiella pneumoniae	Enterobacterales	280		2557	2557	2016
RIVM_C011063		SAMEA6368156	Positive	blaKPC-2	3	Klebsiella pneumoniae	Enterobacterales	147		2558	2558	2016
RIVM_C011064		SAMEA6368157	Positive	blaKPC-3	33	Klebsiella pneumoniae	Enterobacterales	512	KpnCluster-090	53	53	2016
RIVM_C011070		SAMEA6368158	Positive	blaNDM-1	2	Klebsiella pneumoniae	Enterobacterales	873	KpnCluster-001	1114	1114	2016
RIVM_C011095		SAMEA6368160	Positive	blaNDM-1	1	Klebsiella pneumoniae	Enterobacterales	873	KpnCluster-001	1114	1114	2016
RIVM_C011101		SAMEA6368162	Positive	blaOXA-48	2	Klebsiella pneumoniae	Enterobacterales	33		2559	2559	2016
RIVM_C011120		SAMEA6368166	Positive	blaNDM-1	0.75	Klebsiella pneumoniae	Enterobacterales	873	KpnCluster-001	1114	1114	2016
RIVM_C011140		SAMEA6368169	Positive	blaOXA-48	1	Klebsiella pneumoniae	Enterobacterales	48		2560	2560	2016
RIVM_C011147	SAMN15010525		Positive	blaKPC-2	8	Klebsiella pneumoniae	Enterobacterales	560	KpnCluster-019	2494	2494	2016
RIVM_C011148	SAMN15010526		Positive	blaKPC-2	1.5	Klebsiella pneumoniae	Enterobacterales	560	KpnCluster-019	2494	2494	2016
RIVM_C011152		SAMEA6368170	Positive	blaNDM-1	8	Klebsiella pneumoniae	Enterobacterales	11	KpnCluster-009	2561	2561	2016
RIVM_C011218		SAMEA6368171	Positive	blaOXA-48	3	Klebsiella pneumoniae	Enterobacterales	25		2562	2562	2016
RIVM_C011221		SAMEA6368173	Positive	blaNDM-1, blaOXA-48	33	Klebsiella pneumoniae	Enterobacterales	147		2563	2563	2016
RIVM_C011226		SAMEA6368174	Positive	blaNDM-1	3	Klebsiella pneumoniae	Enterobacterales	873	KpnCluster-001	1114	1114	2016
RIVM_C011232		SAMEA6368176	Positive	blaOXA-48	12	Klebsiella pneumoniae	Enterobacterales	1839		2564	2564	2016
RIVM_C011239		SAMEA6368177	Positive	blaNDM-7	8	Klebsiella pneumoniae	Enterobacterales	16		855	855	2016
RIVM_C011258		SAMEA6368179	Positive	blaNDM-1	6	Klebsiella pneumoniae	Enterobacterales	873	KpnCluster-001	1114	1114	2016
RIVM_C011301		SAMEA6368184	Positive	blaNDM-1	1	Klebsiella pneumoniae	Enterobacterales	873	KpnCluster-001	1114	1114	2016
RIVM_C011320		SAMEA6368186	Positive	blaNDM-1	6	Klebsiella pneumoniae	Enterobacterales	873	KpnCluster-001	1114	1114	2016
RIVM_C011327		SAMEA6368187	Positive	blaNDM-1	1.5	Klebsiella pneumoniae	Enterobacterales	873	KpnCluster-001	1114	1114	2016
RIVM_C011347		SAMEA6368188	Positive	blaOXA-48	33	Klebsiella pneumoniae	Enterobacterales	16	KpnCluster-017	1384	1384	2016
RIVM_C011376		SAMEA6368192	Positive	blaOXA-48	3	Klebsiella pneumoniae	Enterobacterales	2494		2566	2566	2016
RIVM_C011392		SAMEA6368194	Positive	blaOXA-48	6	Klebsiella pneumoniae	Enterobacterales	395	KpnCluster-011	919	919	2016
RIVM_C011394		SAMEA6368195	Positive	blaOXA-48	33	Klebsiella pneumoniae	Enterobacterales	377		2567	2567	2016
RIVM_C011423		SAMEA6368196	Positive	blaNDM-1	6	Klebsiella pneumoniae	Enterobacterales	107		2568	2568	2016
RIVM_C011426		SAMEA6368197	Positive	blaNDM-1	33	Klebsiella pneumoniae	Enterobacterales	2495		2569	2569	2016
RIVM_C011433		SAMEA6368198	Positive	blaOXA-48	6	Klebsiella pneumoniae	Enterobacterales	307		507	507	2016
RIVM_C011441		SAMEA6368199	Positive	blaKPC-3	4	Klebsiella pneumoniae	Enterobacterales	2496		2570	2570	2016
RIVM_C011460	SAMN15010527		Positive	blaKPC-2	2	Klebsiella pneumoniae	Enterobacterales	560	KpnCluster-041	2494	2494	2016
RIVM_C011478		SAMEA6368201	Positive	blaNDM-1	33	Klebsiella pneumoniae	Enterobacterales	15	KpnCluster-034	1112	1112	2016
RIVM_C011507		SAMEA6368204	Positive	blaOXA-232	33	Klebsiella pneumoniae	Enterobacterales	16	KpnCluster-016	1996	1996	2016
RIVM_C011512		SAMEA6368205	Positive	blaNDM-1	1.5	Klebsiella pneumoniae	Enterobacterales	873	KpnCluster-001	1114	1114	2016
RIVM_C011513		SAMEA6368206	Positive	blaNDM-1	3	Klebsiella pneumoniae	Enterobacterales	873	KpnCluster-001	1114	1114	2016
RIVM_C011553		SAMEA6368211	Positive	blaNDM-1	6	Klebsiella pneumoniae	Enterobacterales	15	KpnCluster-034	1112	1112	2016
RIVM_C011595		SAMEA6368215	Positive	blaKPC-3	33	Klebsiella pneumoniae	Enterobacterales	11	KpnCluster-038	1752	1752	2016
RIVM_C011633		SAMEA6368218	Positive	blaVIM-1	1	Klebsiella pneumoniae	Enterobacterales	334	KpnCluster-077	2572	2572	2016
RIVM_C011660		SAMEA6368221	Positive	blaOXA-48	1.5	Klebsiella pneumoniae	Enterobacterales	307	KpnCluster-024	954	954	2016
RIVM_C011668		SAMEA6368222	Positive	blaOXA-48	1.5	Klebsiella pneumoniae	Enterobacterales	2499	KpnCluster-026	2573	2573	2016
RIVM_C011677		SAMEA6368223	Positive	blaOXA-48	24	Klebsiella pneumoniae	Enterobacterales	11		2574	2574	2016
RIVM_C011678		SAMEA6368224	Positive	blaOXA-48	1.5	Klebsiella pneumoniae	Enterobacterales	2499	KpnCluster-026	2573	2573	2016
RIVM_C011688		SAMEA6368225	Positive	blaOXA-48	4	Klebsiella pneumoniae	Enterobacterales	307		2575	2575	2016
RIVM_C011722		SAMEA6368228	Positive	blaOXA-232	33	Klebsiella pneumoniae	Enterobacterales	16	KpnCluster-016	370	370	2016
RIVM_C011739	SAMN15010528		Positive	blaKPC-2	6	Klebsiella pneumoniae	Enterobacterales	915		2577	2577	2016
RIVM_C011802		SAMEA6368235	Positive	blaKPC-2	33	Klebsiella pneumoniae	Enterobacterales	11		2578	2578	2016
RIVM_C011804		SAMEA6368236	Positive	blaOXA-48	3	Klebsiella pneumoniae	Enterobacterales	307		2363	2363	2016
RIVM_C011816		SAMEA6368239	Positive	blaOXA-48	33	Klebsiella pneumoniae	Enterobacterales	101		2340	2340	2016
RIVM_C011826		SAMEA6368240	Positive	blaOXA-181	0.75	Klebsiella pneumoniae	Enterobacterales	441		2580	2580	2016
RIVM_C011842		SAMEA6368242	Positive	blaOXA-48	1.5	Klebsiella pneumoniae	Enterobacterales	353		2374	2374	2016
RIVM_C011852		SAMEA6368243	Positive	blaOXA-48	3	Klebsiella pneumoniae	Enterobacterales	405		2359	2359	2016
RIVM_C011903		SAMEA6368248	Positive	blaOXA-48	2	Klebsiella pneumoniae	Enterobacterales	395	KpnCluster-011	919	919	2016
RIVM_C011921		SAMEA6368249	Positive	blaOXA-48	33	Klebsiella pneumoniae	Enterobacterales	101		2371	2371	2016
RIVM_C011932		SAMEA6368250	Positive	blaOXA-48	3	Klebsiella pneumoniae	Enterobacterales	147		2351	2351	2016
RIVM_C011967		SAMEA6368255	Positive	blaOXA-48	0.75	Klebsiella pneumoniae	Enterobacterales	377		2326	2326	2016
RIVM_C011971		SAMEA6368257	Positive	blaOXA-48	2	Klebsiella pneumoniae	Enterobacterales	327		2365	2365	2016
RIVM_C011989		SAMEA6368259	Positive	blaOXA-48	33	Klebsiella pneumoniae	Enterobacterales	437	KpnCluster-004	2342	2342	2016
RIVM_C011992		SAMEA6368260	Positive	blaNDM-1	33	Klebsiella pneumoniae	Enterobacterales	14		729	729	2016
RIVM_C012038		SAMEA6368262	Positive	blaNDM-1, blaOXA-48	8	Klebsiella pneumoniae	Enterobacterales	16	KpnCluster-015	2328	2328	2016
RIVM_C012047		SAMEA6368263	Positive	blaOXA-48	3	Klebsiella pneumoniae	Enterobacterales	307		2353	2353	2016
RIVM_C012052		SAMEA6368264	Positive	blaOXA-48	0.75	Klebsiella pneumoniae	Enterobacterales	16	KpnCluster-015	2328	2328	2016
RIVM_C012079		SAMEA6368268	Positive	blaNDM-1	1.5	Klebsiella pneumoniae	Enterobacterales	873	KpnCluster-001	1114	1114	2016
RIVM_C012083		SAMEA6368269	Positive	blaNDM-1, blaOXA-48	33	Klebsiella pneumoniae	Enterobacterales	14		2366	2366	2016
RIVM_C012084		SAMEA6368270	Positive	blaKPC-3	33	Klebsiella pneumoniae	Enterobacterales	512	KpnCluster-008	53	53	2016
RIVM_C012085		SAMEA6368271	Positive	blaKPC-3	33	Klebsiella pneumoniae	Enterobacterales	512	KpnCluster-008	53	53	2016
RIVM_C012103		SAMEA6368273	Positive	blaNDM-1	1	Klebsiella pneumoniae	Enterobacterales	857		2581	2581	2016
RIVM_C012130		SAMEA6368276	Positive	blaOXA-232	12	Klebsiella pneumoniae	Enterobacterales	2497	KpnCluster-012	1163	1163	2016
RIVM_C012131		SAMEA6368277	Positive	blaOXA-232	32	Klebsiella pneumoniae	Enterobacterales	2497	KpnCluster-012	1163	1163	2016
RIVM_C012161		SAMEA6368284	Positive	blaOXA-48	1	Klebsiella pneumoniae	Enterobacterales	25		2345	2345	2016
RIVM_C012162		SAMEA6368285	Positive	blaKPC-3	24	Klebsiella pneumoniae	Enterobacterales	307		249	249	2016
RIVM_C012166		SAMEA6368286	Positive	blaNDM-1	33	Klebsiella pneumoniae	Enterobacterales	11		2582	2582	2016
RIVM_C012169		SAMEA6368287	Positive	blaOXA-48	1.5	Klebsiella pneumoniae	Enterobacterales	37		2376	2376	2016
RIVM_C012255		SAMEA6368294	Positive	blaOXA-48	33	Klebsiella pneumoniae	Enterobacterales	101		1364	1364	2016
RIVM_C012296		SAMEA6368296	Positive	blaKPC-3	1.5	Klebsiella pneumoniae	Enterobacterales	307		2311	2311	2016
RIVM_C012299		SAMEA6368298	Positive	blaOXA-48	0.75	Klebsiella pneumoniae	Enterobacterales	15	KpnCluster-032	798	798	2016
RIVM_C012343		SAMEA6368303	Positive	blaOXA-48	4	Klebsiella pneumoniae	Enterobacterales	16	KpnCluster-018	2346	2346	2016
RIVM_C012348	SAMN15010529		Positive	blaKPC-3	1.5	Klebsiella pneumoniae	Enterobacterales	258	KpnCluster-089	74	74	2016
RIVM_C012374		SAMEA6368307	Positive	blaOXA-48	3	Klebsiella pneumoniae	Enterobacterales	307	KpnCluster-042	606	606	2016
RIVM_C012375		SAMEA6368308	Positive	blaNDM-1	3	Klebsiella pneumoniae	Enterobacterales	101		2584	2584	2016
RIVM_C012405		SAMEA6368315	Positive	blaKPC-3	3	Klebsiella pneumoniae	Enterobacterales	2496		2585	2585	2017
RIVM_C012520		SAMEA6368317	Positive	blaNDM-1	0.75	Klebsiella pneumoniae	Enterobacterales	873	KpnCluster-001	1114	1114	2015
RIVM_C012525		SAMEA6368320	Positive	blaOXA-48	1	Klebsiella pneumoniae	Enterobacterales	2633	KpnCluster-030	2368	2368	2017
RIVM_C012683		SAMEA6368321	Positive	blaOXA-48	4	Klebsiella pneumoniae	Enterobacterales	16	KpnCluster-018	2346	2346	2017
RIVM_C012729		SAMEA6368323	Positive	blaOXA-48	2	Klebsiella pneumoniae	Enterobacterales	133		2377	2377	2017
RIVM_C012730		SAMEA6368324	Positive	blaOXA-48	2	Klebsiella pneumoniae	Enterobacterales	16		2361	2361	2017
RIVM_C012891		SAMEA6368325	Positive	blaOXA-48	33	Klebsiella pneumoniae	Enterobacterales	101		2335	2335	2017
RIVM_C012968		SAMEA6368335	Positive	blaVIM-1	6	Klebsiella pneumoniae	Enterobacterales	2634		2586	2586	2017
RIVM_C012989		SAMEA6368338	Positive	blaNDM-1	6	Klebsiella pneumoniae	Enterobacterales	873	KpnCluster-001	1114	1114	2017
RIVM_C012998	SAMN15010530		Positive	blaKPC-2	33	Klebsiella pneumoniae	Enterobacterales	307		2587	2587	2017
RIVM_C013134	SAMN15010531		Positive	blaKPC-2	24	Klebsiella pneumoniae	Enterobacterales	2635	KpnCluster-021	2588	2588	2017
RIVM_C013135	SAMN15010532		Positive	blaNDM-1	8	Klebsiella pneumoniae	Enterobacterales	147		2589	2589	2017
RIVM_C013145	SAMN15010533		Positive	blaGES-5	33	Klebsiella pneumoniae	Enterobacterales	307		2590	2590	2017
RIVM_C013190		SAMEA6368343	Positive	blaNDM-1	33	Klebsiella pneumoniae	Enterobacterales	152	KpnCluster-022	892	892	2017
RIVM_C013373		SAMEA6368345	Positive	blaKPC-2	16	Klebsiella pneumoniae	Enterobacterales	258		2591	2591	2017
RIVM_C013375		SAMEA6368346	Positive	blaOXA-48	33	Klebsiella pneumoniae	Enterobacterales	392		2373	2373	2017
RIVM_C013404		SAMEA6368349	Positive	blaNDM-1	2	Klebsiella pneumoniae	Enterobacterales	147		2092	2092	2017
RIVM_C013647		SAMEA6368353	Positive	blaNDM-1	0.75	Klebsiella pneumoniae	Enterobacterales	20		2592	2592	2017
RIVM_C013651		SAMEA6368354	Positive	blaOXA-48	33	Klebsiella pneumoniae	Enterobacterales	101		2349	2349	2017
RIVM_C013795		SAMEA6368356	Positive	blaNDM-1	24	Klebsiella pneumoniae	Enterobacterales	15	KpnCluster-058	2593	2593	2017
RIVM_C013832		SAMEA6368364	Positive	blaKPC-2	33	Klebsiella pneumoniae	Enterobacterales	11		2594	2594	2017
RIVM_C013846		SAMEA6368366	Positive	blaOXA-48	2	Klebsiella pneumoniae	Enterobacterales	2731		2323	2323	2017
RIVM_C013864		SAMEA6368368	Positive	blaOXA-181	32	Klebsiella pneumoniae	Enterobacterales	147	KpnCluster-037	97	97	2016
RIVM_C013866	SAMN15010534		Positive	blaNDM-1	32	Klebsiella pneumoniae	Enterobacterales	15	KpnCluster-058	2593	2593	2017
RIVM_C013875		SAMEA6368369	Positive	blaOXA-181	33	Klebsiella pneumoniae	Enterobacterales	147	KpnCluster-037	97	97	2017
RIVM_C013898	SAMN15010535		Positive	blaOXA-48	16	Klebsiella pneumoniae	Enterobacterales	101	KpnCluster-052	2090	2090	2017
RIVM_C013900	SAMN15010536		Positive	blaKPC-2	3	Klebsiella pneumoniae	Enterobacterales	144		2588	2588	2017
RIVM_C014004	SAMN15010537		Positive	blaKPC-3	33	Klebsiella pneumoniae	Enterobacterales	512		2595	2595	2017
RIVM_C014017		SAMEA6368372	Positive	blaOXA-244	0.5	Klebsiella pneumoniae	Enterobacterales	392		2596	2596	2017
RIVM_C014022		SAMEA6368374	Positive	blaSHV-38, blaOXA-48	1.5	Klebsiella pneumoniae	Enterobacterales	983		2338	2338	2017
RIVM_C014044		SAMEA6368376	Positive	blaOXA-181	8	Klebsiella pneumoniae	Enterobacterales	340	KpnCluster-056	2597	2597	2017
RIVM_C014072		SAMEA6368381	Positive	blaOXA-48	0.5	Klebsiella pneumoniae	Enterobacterales	45		1266	1266	2017
RIVM_C014093		SAMEA6368382	Positive	blaOXA-48	24	Klebsiella pneumoniae	Enterobacterales	101	KpnCluster-052	2090	2090	2017
RIVM_C014106		SAMEA6368383	Positive	blaKPC-2	12	Klebsiella pneumoniae	Enterobacterales	383		2598	2598	2017
RIVM_C014324		SAMEA6368390	Positive	blaNDM-1	8	Klebsiella pneumoniae	Enterobacterales	395		2599	2599	2017
RIVM_C014346		SAMEA6368391	Positive	blaNDM-1	3	Klebsiella pneumoniae	Enterobacterales	147	KpnCluster-014	2600	2600	2017
RIVM_C014411		SAMEA6368394	Positive	blaNDM-1	33	Klebsiella pneumoniae	Enterobacterales	11		2601	2601	2017
RIVM_C014426		SAMEA6368395	Positive	blaKPC-3	33	Klebsiella pneumoniae	Enterobacterales	512	KpnCluster-008	53	53	2017
RIVM_C014429		SAMEA6368396	Positive	blaOXA-232	33	Klebsiella pneumoniae	Enterobacterales	16	KpnCluster-016	1996	1996	2017
RIVM_C014442		SAMEA6368397	Positive	blaOXA-48	1.5	Klebsiella pneumoniae	Enterobacterales	147		2370	2370	2017
RIVM_C014463		SAMEA6368399	Positive	blaOXA-48	33	Klebsiella pneumoniae	Enterobacterales	16		1384	1384	2017
RIVM_C014527		SAMEA6368410	Positive	blaOXA-48	4	Klebsiella pneumoniae	Enterobacterales	792		2327	2327	2017
RIVM_C014528	SAMN15010538		Positive	blaNDM-1	33	Klebsiella pneumoniae	Enterobacterales	1640	KpnCluster-057	2602	2602	2017
RIVM_C014575		SAMEA6368413	Positive	blaNDM-1	33	Klebsiella pneumoniae	Enterobacterales	11		2603	2603	2017
RIVM_C014581		SAMEA6368414	Positive	blaSHV-38, blaNDM-1	33	Klebsiella pneumoniae	Enterobacterales	2004		2604	2604	2017
RIVM_C014585		SAMEA6368415	Positive	blaKPC-3	6	Klebsiella pneumoniae	Enterobacterales	307		249	249	2017
RIVM_C014592		SAMEA6368416	Positive	blaNDM-5	33	Klebsiella pneumoniae	Enterobacterales	16		1417	1417	2017
RIVM_C014596		SAMEA6368417	Positive	blaOXA-48	1.5	Klebsiella pneumoniae	Enterobacterales	15		2364	2364	2017
RIVM_C014601		SAMEA6368418	Positive	blaOXA-181	0.75	Klebsiella pneumoniae	Enterobacterales	16		2606	2606	2017
RIVM_C014780		SAMEA6368421	Positive	blaNDM-1	33	Klebsiella pneumoniae	Enterobacterales	1640	KpnCluster-057	2602	2602	2017
RIVM_C014791		SAMEA6368423	Positive	blaNDM-1	3	Klebsiella pneumoniae	Enterobacterales	45		2607	2607	2017
RIVM_C014817		SAMEA6368427	Positive	blaOXA-48	0.75	Klebsiella pneumoniae	Enterobacterales	485		2341	2341	2017
RIVM_C014823		SAMEA6368429	Positive	blaNDM-1	33	Klebsiella pneumoniae	Enterobacterales	152	KpnCluster-022	892	892	2017
RIVM_C014900		SAMEA6368432	Positive	blaOXA-48	2	Klebsiella pneumoniae	Enterobacterales	15	KpnCluster-032	798	798	2017
RIVM_C014905		SAMEA6368433	Positive	blaOXA-48	0.5	Klebsiella pneumoniae	Enterobacterales	392		2360	2360	2017
RIVM_C014906		SAMEA6368434	Positive	blaKPC-2	3	Klebsiella pneumoniae	Enterobacterales	560	KpnCluster-019	2494	2494	2017
RIVM_C014931		SAMEA6368436	Positive	blaNDM-7	33	Klebsiella pneumoniae	Enterobacterales	16	KpnCluster-098	2608	2608	2017
RIVM_C014943		SAMEA6368437	Positive	blaOXA-48	2	Klebsiella pneumoniae	Enterobacterales	320		2333	2333	2017
RIVM_C014947	SAMN15010539		Positive	blaKPC-2	16	Klebsiella pneumoniae	Enterobacterales	144	KpnCluster-021	2588	2588	2017
RIVM_C015017		SAMEA6368439	Positive	blaNDM-1, blaOXA-48	33	Klebsiella pneumoniae	Enterobacterales	14		2366	2366	2017
RIVM_C015042		SAMEA6368443	Positive	blaOXA-48	32	Klebsiella pneumoniae	Enterobacterales	377		2352	2352	2017
RIVM_C015051		SAMEA6368444	Positive	blaOXA-48	1	Klebsiella pneumoniae	Enterobacterales	307		954	954	2017
RIVM_C015054		SAMEA6368445	Positive	blaOXA-48	3	Klebsiella pneumoniae	Enterobacterales	307	KpnCluster-006	254	254	2017
RIVM_C015073		SAMEA6368447	Positive	blaOXA-48	32	Klebsiella pneumoniae	Enterobacterales	101	KpnCluster-028	2334	2334	2017
RIVM_C015130		SAMEA6368451	Positive	blaKPC-3	4	Klebsiella pneumoniae	Enterobacterales	307	KpnCluster-025	1257	1257	2017
RIVM_C015139		SAMEA6368453	Positive	blaKPC-2	33	Klebsiella pneumoniae	Enterobacterales	258	KpnCluster-005	123	123	2017
RIVM_C015152	SAMN15010540		Positive	blaKPC-2	4	Klebsiella pneumoniae	Enterobacterales	144	KpnCluster-021	2588	2588	2017
RIVM_C015172		SAMEA6368455	Positive	blaNDM-1, blaOXA-48	16	Klebsiella pneumoniae	Enterobacterales	15		1548	1548	2017
RIVM_C015189		SAMEA6368459	Positive	blaOXA-48	24	Klebsiella pneumoniae	Enterobacterales	101		2354	2354	2017
RIVM_C015190		SAMEA6368460	Positive	blaNDM-1	24	Klebsiella pneumoniae	Enterobacterales	147		2609	2609	2017
RIVM_C015202		SAMEA6368464	Positive	blaOXA-48	2	Klebsiella pneumoniae	Enterobacterales	29		2329	2329	2017
RIVM_C015203		SAMEA6368465	Positive	blaOXA-48	2	Klebsiella pneumoniae	Enterobacterales	15	KpnCluster-032	798	798	2017
RIVM_C015211		SAMEA6368466	Positive	blaNDM-1	32	Klebsiella pneumoniae	Enterobacterales	147	KpnCluster-014	2600	2600	2017
RIVM_C015232		SAMEA6368469	Positive	blaOXA-48	33	Klebsiella pneumoniae	Enterobacterales	252		2344	2344	2017
RIVM_C015241		SAMEA6368474	Positive	blaOXA-48	2	Klebsiella pneumoniae	Enterobacterales	307	KpnCluster-024	954	954	2017
RIVM_C015249	SAMN15010541		Positive	blaOXA-48	12	Klebsiella pneumoniae	Enterobacterales	307	KpnCluster-024	954	954	2017
RIVM_C015274	SAMN15010542		Positive	blaKPC-3	12	Klebsiella pneumoniae	Enterobacterales	512	KpnCluster-008	53	53	2017
RIVM_C015286		SAMEA6368475	Positive	blaOXA-48	32	Klebsiella pneumoniae	Enterobacterales	101	KpnCluster-029	1356	1356	2017
RIVM_C015295		SAMEA6368476	Positive	blaKPC-3	33	Klebsiella pneumoniae	Enterobacterales	307		606	606	2017
RIVM_C015304		SAMEA6368479	Positive	blaNDM-1	2	Klebsiella pneumoniae	Enterobacterales	1478		2610	2610	2017
RIVM_C015312		SAMEA6368481	Positive	blaOXA-48	1.5	Klebsiella pneumoniae	Enterobacterales	3025		2372	2372	2017
RIVM_C015327		SAMEA6368484	Positive	blaVIM-1	1.5	Klebsiella pneumoniae	Enterobacterales	3026		2611	2611	2017
RIVM_C015345		SAMEA6368488	Positive	blaOXA-48	2	Klebsiella pneumoniae	Enterobacterales	361		2330	2330	2017
RIVM_C015362		SAMEA6368489	Positive	blaOXA-48	33	Klebsiella pneumoniae	Enterobacterales	101		1580	1580	2017
RIVM_C015395		SAMEA6368490	Positive	blaOXA-48	6	Klebsiella pneumoniae	Enterobacterales	147		2348	2348	2017
RIVM_C015408		SAMEA6368491	Positive	blaOXA-48	12	Klebsiella pneumoniae	Enterobacterales	1243		2378	2378	2017
RIVM_C015418		SAMEA6368492	Positive	blaNDM-1	4	Klebsiella pneumoniae	Enterobacterales	11		2612	2612	2017
RIVM_C015451		SAMEA6368494	Positive	blaKPC-3	16	Klebsiella pneumoniae	Enterobacterales	307	KpnCluster-025	1257	1257	2017
RIVM_C015456		SAMEA6368495	Positive	blaKPC-2	33	Klebsiella pneumoniae	Enterobacterales	147		2613	2613	2017
RIVM_C015465		SAMEA6368500	Positive	blaKPC-2	33	Klebsiella pneumoniae	Enterobacterales	258	KpnCluster-005	123	123	2017
RIVM_C015466		SAMEA6368501	Positive	blaOXA-48	32	Klebsiella pneumoniae	Enterobacterales	101	KpnCluster-028	2334	2334	2017
RIVM_C015540		SAMEA6368504	Positive	blaOXA-48	6	Klebsiella pneumoniae	Enterobacterales	873		2357	2357	2017
RIVM_C015547		SAMEA6368505	Positive	blaOXA-48	2	Klebsiella pneumoniae	Enterobacterales	307	KpnCluster-024	954	954	2017
RIVM_C015554		SAMEA6368507	Positive	blaKPC-3	12	Klebsiella pneumoniae	Enterobacterales	307	KpnCluster-025	1257	1257	2017
RIVM_C015555		SAMEA6368508	Positive	blaOXA-48	2	Klebsiella pneumoniae	Enterobacterales	307	KpnCluster-043	2281	2281	2017
RIVM_C015565		SAMEA6368509	Positive	blaNDM-7	33	Klebsiella pneumoniae	Enterobacterales	307		2614	2614	2017
RIVM_C015567		SAMEA6368511	Positive	blaKPC-2	33	Klebsiella pneumoniae	Enterobacterales	258		2615	2615	2017
RIVM_C015568		SAMEA6368512	Positive	blaOXA-48	0.75	Klebsiella pneumoniae	Enterobacterales	16	KpnCluster-017	2350	2350	2017
RIVM_C015578		SAMEA6368515	Positive	blaKPC-2	4	Klebsiella pneumoniae	Enterobacterales	147	KpnCluster-061	2616	2616	2017
RIVM_C015593		SAMEA6368517	Positive	blaOXA-48	24	Klebsiella pneumoniae	Enterobacterales	129		2325	2325	2017
RIVM_C015611		SAMEA6368519	Positive	blaNDM-5	24	Klebsiella pneumoniae	Enterobacterales	213		2617	2617	2017
RIVM_C015656		SAMEA6368522	Positive	blaNDM-1, blaOXA-48	33	Klebsiella pneumoniae	Enterobacterales	101		2362	2362	2017
RIVM_C015687		SAMEA6368525	Positive	blaNDM-1	16	Klebsiella pneumoniae	Enterobacterales	631		2618	2618	2017
RIVM_C015715		SAMEA6368528	Positive	blaKPC-3	33	Klebsiella pneumoniae	Enterobacterales	307	KpnCluster-025	1257	1257	2017
RIVM_C015716		SAMEA6368529	Positive	blaKPC-3	33	Klebsiella pneumoniae	Enterobacterales	307	KpnCluster-025	1257	1257	2017
RIVM_C015720		SAMEA6368530	Positive	blaKPC-3	33	Klebsiella pneumoniae	Enterobacterales	307	KpnCluster-025	1257	1257	2017
RIVM_C015721		SAMEA6368531	Positive	blaKPC-3	33	Klebsiella pneumoniae	Enterobacterales	307	KpnCluster-025	1257	1257	2017
RIVM_C015722		SAMEA6368532	Positive	blaOXA-181	33	Klebsiella pneumoniae	Enterobacterales	147	KpnCluster-002	812	812	2017
RIVM_C015724		SAMEA6368533	Positive	blaNDM-1, blaOXA-232	33	Klebsiella pneumoniae	Enterobacterales	16		1642	1642	2017
RIVM_C015738		SAMEA6368534	Positive	blaOXA-48	1.5	Klebsiella pneumoniae	Enterobacterales	530		1644	1644	2017
RIVM_C015791		SAMEA6368544	Positive	blaKPC-3	12	Klebsiella pneumoniae	Enterobacterales	13	KpnCluster-050	1969	1969	2017
RIVM_C015800		SAMEA6368546	Positive	blaOXA-48	2	Klebsiella pneumoniae	Enterobacterales	307	KpnCluster-007	2069	2069	2017
RIVM_C015865		SAMEA6368549	Positive	blaNDM-1, blaOXA-48	33	Klebsiella pneumoniae	Enterobacterales	147		2105	2105	2018
RIVM_C015888		SAMEA6368551	Positive	blaOXA-48	24	Klebsiella pneumoniae	Enterobacterales	256		2619	2619	2018
RIVM_C015907		SAMEA6368554	Positive	blaOXA-48	3	Klebsiella pneumoniae	Enterobacterales	449		2620	2620	2018
RIVM_C015918		SAMEA6368556	Positive	blaOXA-48	0.25	Klebsiella pneumoniae	Enterobacterales	15		2621	2621	2018
RIVM_C015923		SAMEA6368558	Positive	blaOXA-48	6	Klebsiella pneumoniae	Enterobacterales	101	KpnCluster-045	2622	2622	2018
RIVM_C015936		SAMEA6368560	Positive	blaOXA-48	0.25	Klebsiella pneumoniae	Enterobacterales	307	KpnCluster-007	2069	2069	2018
RIVM_C015954		SAMEA6368562	Positive	blaOXA-181	0.5	Klebsiella pneumoniae	Enterobacterales	16		372	372	2018
RIVM_C015966		SAMEA6368564	Positive	blaOXA-48	2	Klebsiella pneumoniae	Enterobacterales	307	KpnCluster-006	254	254	2018
RIVM_C016017		SAMEA6368571	Positive	blaOXA-181	33	Klebsiella pneumoniae	Enterobacterales	147	KpnCluster-002	812	812	2018
RIVM_C016038		SAMEA6368574	Positive	blaOXA-48	0.19	Klebsiella pneumoniae	Enterobacterales	37		2623	2623	2018
RIVM_C016070		SAMEA6368580	Positive	blaNDM-1	33	Klebsiella pneumoniae	Enterobacterales	273		2624	2624	2018
RIVM_C016078		SAMEA6368581	Positive	blaKPC-2	0.5	Klebsiella pneumoniae	Enterobacterales	571		2625	2625	2018
RIVM_C016085		SAMEA6368582	Positive	blaNDM-4	33	Klebsiella pneumoniae	Enterobacterales	147		2626	2626	2018
RIVM_C016092		SAMEA6368584	Positive	blaNDM-1, blaOXA-232	33	Klebsiella pneumoniae	Enterobacterales	14	KpnCluster-039	2627	2627	2018
RIVM_C016129		SAMEA6368585	Positive	blaOXA-48	3	Klebsiella pneumoniae	Enterobacterales	25		1755	1755	2018
RIVM_C016135		SAMEA6368586	Positive	blaNDM-1	1.5	Klebsiella pneumoniae	Enterobacterales	502		2026	2026	2018
RIVM_C016174		SAMEA6368590	Positive	blaNDM-1, blaOXA-232	33	Klebsiella pneumoniae	Enterobacterales	14		2628	2628	2018
RIVM_C016200		SAMEA6368599	Positive	blaOXA-48	3	Klebsiella pneumoniae	Enterobacterales	437	KpnCluster-004	2342	2342	2018
RIVM_C016251		SAMEA6368603	Positive	blaOXA-48	33	Klebsiella pneumoniae	Enterobacterales	101		1633	1633	2018
RIVM_C016274		SAMEA6368604	Positive	blaKPC-3	33	Klebsiella pneumoniae	Enterobacterales	11	KpnCluster-038	1752	1752	2018
RIVM_C016278		SAMEA6368605	Positive	blaOXA-181	1	Klebsiella pneumoniae	Enterobacterales	16		2608	2608	2018
RIVM_C016282		SAMEA6368606	Positive	blaNDM-1	33	Klebsiella pneumoniae	Enterobacterales	14	KpnCluster-039	2627	2627	2018
RIVM_C016342		SAMEA6368608	Positive	blaOXA-232	33	Klebsiella pneumoniae	Enterobacterales	231		2484	2484	2018
RIVM_C016345		SAMEA6368609	Positive	blaNDM-1, blaOXA-48	33	Klebsiella pneumoniae	Enterobacterales	383		2077	2077	2018
RIVM_C016378		SAMEA6368613	Positive	blaNDM-1	24	Klebsiella pneumoniae	Enterobacterales	3352		2629	2629	2018
RIVM_C016424		SAMEA6368619	Positive	blaOXA-48	1.5	Klebsiella pneumoniae	Enterobacterales	307	KpnCluster-006	254	254	2018
RIVM_C016438		SAMEA6368622	Positive	blaOXA-48	1	Klebsiella pneumoniae	Enterobacterales	307	KpnCluster-042	1530	1530	2018
RIVM_C016452	SAMN15010543		Positive	blaKPC-2	33	Klebsiella pneumoniae	Enterobacterales	34		2630	2630	2018
RIVM_C016492	SAMN15010544		Positive	blaKPC-2	33	Klebsiella pneumoniae	Enterobacterales	14		2633	2633	2018
RIVM_C016499	SAMN15010545		Positive	blaKPC-2	1.5	Klebsiella pneumoniae	Enterobacterales	560	KpnCluster-041	2494	2494	2018
RIVM_C016516		SAMEA6368632	Positive	blaOXA-48	0.5	Klebsiella pneumoniae	Enterobacterales	392		2150	2150	2018
RIVM_C016522		SAMEA6368633	Positive	blaOXA-48	1	Klebsiella pneumoniae	Enterobacterales	101		2634	2634	2018
RIVM_C016525		SAMEA6368635	Positive	blaNDM-5, blaOXA-48	33	Klebsiella pneumoniae	Enterobacterales	383	KpnCluster-040	2635	2635	2018
RIVM_C016538		SAMEA6368636	Positive	blaNDM-5, blaOXA-48	33	Klebsiella pneumoniae	Enterobacterales	383	KpnCluster-040	2635	2635	2018
RIVM_C016552		SAMEA6368637	Positive	blaNDM-5, blaOXA-48	33	Klebsiella pneumoniae	Enterobacterales	383	KpnCluster-040	2635	2635	2018
RIVM_C016570		SAMEA6368638	Positive	blaNDM-5, blaOXA-48	33	Klebsiella pneumoniae	Enterobacterales	383	KpnCluster-040	2635	2635	2018
RIVM_C016583		SAMEA6368639	Positive	blaNDM-5, blaOXA-48	33	Klebsiella pneumoniae	Enterobacterales	383	KpnCluster-040	2635	2635	2018
RIVM_C016626		SAMEA6368642	Positive	blaOXA-48	3	Klebsiella pneumoniae	Enterobacterales	307	KpnCluster-043	2281	2281	2018
RIVM_C016654		SAMEA6368647	Positive	blaOXA-48	6	Klebsiella pneumoniae	Enterobacterales	395	KpnCluster-067	115	115	2018
RIVM_C016658		SAMEA6368648	Positive	blaKPC-3	24	Klebsiella pneumoniae	Enterobacterales	512	KpnCluster-083	53	53	2018
RIVM_C016672		SAMEA6368650	Positive	blaKPC-3	0.75	Klebsiella pneumoniae	Enterobacterales	231		2636	2636	2018
RIVM_C016679		SAMEA6368651	Positive	blaKPC-2	6	Klebsiella pneumoniae	Enterobacterales	307		1157	1157	2018
RIVM_C016682		SAMEA6368652	Positive	blaOXA-48	0.75	Klebsiella pneumoniae	Enterobacterales	294	KpnCluster-048	2637	2637	2018
RIVM_C016693		SAMEA6368655	Positive	blaNDM-1	33	Klebsiella pneumoniae	Enterobacterales	11	KpnCluster-055	2638	2638	2018
RIVM_C016706		SAMEA6368656	Positive	blaOXA-48	33	Klebsiella pneumoniae	Enterobacterales	383		2639	2639	2018
RIVM_C016720		SAMEA6368657	Positive	blaNDM-1	1.5	Klebsiella pneumoniae	Enterobacterales	11		2206	2206	2018
RIVM_C016730		SAMEA6368658	Positive	blaOXA-48	4	Klebsiella pneumoniae	Enterobacterales	985	KpnCluster-044	2640	2640	2018
RIVM_C016735		SAMEA6368659	Positive	blaOXA-48	33	Klebsiella pneumoniae	Enterobacterales	985	KpnCluster-044	2640	2640	2018
RIVM_C016747		SAMEA6368660	Positive	blaOXA-232	33	Klebsiella pneumoniae	Enterobacterales	395	KpnCluster-082	1163	1163	2018
RIVM_C016757		SAMEA6368661	Positive	blaOXA-48	1.5	Klebsiella pneumoniae	Enterobacterales	15	KpnCluster-033	2501	2501	2018
RIVM_C016761	SAMN15010546		Positive	blaOXA-48	2	Klebsiella pneumoniae	Enterobacterales	101	KpnCluster-045	2622	2622	2018
RIVM_C016768		SAMEA6368664	Positive	blaKPC-3	33	Klebsiella pneumoniae	Enterobacterales	307		2641	2641	2018
RIVM_C016775		SAMEA6368665	Positive	blaOXA-48	12	Klebsiella pneumoniae	Enterobacterales	147		2642	2642	2018
RIVM_C016801		SAMEA6368673	Positive	blaNDM-1	24	Klebsiella pneumoniae	Enterobacterales	11		2643	2643	2018
RIVM_C016819		SAMEA6368675	Positive	blaNDM-1	33	Klebsiella pneumoniae	Enterobacterales	3390	KpnCluster-051	2644	2644	2018
RIVM_C016830		SAMEA6368676	Positive	blaNDM-1, blaOXA-48	33	Klebsiella pneumoniae	Enterobacterales	395		2645	2645	2018
RIVM_C016846		SAMEA6368677	Positive	blaKPC-2	6	Klebsiella pneumoniae	Enterobacterales	307		249	249	2018
RIVM_C016847		SAMEA6368678	Positive	blaKPC-2	1.5	Klebsiella pneumoniae	Enterobacterales	11	KpnCluster-047	2646	2646	2018
RIVM_C016851		SAMEA6368680	Positive	blaOXA-48	2	Klebsiella pneumoniae	Enterobacterales	628		2647	2647	2018
RIVM_C016863	SAMN15010547		Positive	blaKPC-2	33	Klebsiella pneumoniae	Enterobacterales	17	KpnCluster-081	2648	2648	2018
RIVM_C016870		SAMEA6368681	Positive	blaNDM-1, blaOXA-48	33	Klebsiella pneumoniae	Enterobacterales	14		2649	2649	2018
RIVM_C016878		SAMEA6368682	Positive	blaOXA-48	4	Klebsiella pneumoniae	Enterobacterales	442		2650	2650	2018
RIVM_C016890		SAMEA6368685	Positive	blaOXA-181	33	Klebsiella pneumoniae	Enterobacterales	147		2651	2651	2018
RIVM_C016900		SAMEA6368689	Positive	blaNDM-1	4	Klebsiella pneumoniae	Enterobacterales	147		2652	2652	2018
RIVM_C016910		SAMEA6368691	Positive	blaOXA-48	3	Klebsiella pneumoniae	Enterobacterales	307		2653	2653	2018
RIVM_C016943		SAMEA6368697	Positive	blaNDM-1	24	Klebsiella pneumoniae	Enterobacterales	340		2255	2255	2018
RIVM_C016957		SAMEA6368698	Positive	blaOXA-48	1.5	Klebsiella pneumoniae	Enterobacterales	1824	KpnCluster-094	2254	2254	2018
RIVM_C016988		SAMEA6368704	Positive	blaOXA-48	0.38	Klebsiella pneumoniae	Enterobacterales	307		2281	2281	2018
RIVM_C017019		SAMEA6368710	Positive	blaOXA-48	0.5	Klebsiella pneumoniae	Enterobacterales	2086		2654	2654	2018
RIVM_C017021		SAMEA6368711	Positive	blaOXA-232	33	Klebsiella pneumoniae	Enterobacterales	2096	KpnCluster-046	2486	2486	2018
RIVM_C017027	SAMN15010548		Positive	blaKPC-3	1.5	Klebsiella pneumoniae	Enterobacterales	512	KpnCluster-084	53	53	2018
RIVM_C017030		SAMEA6368712	Positive	blaOXA-48	33	Klebsiella pneumoniae	Enterobacterales	147	KpnCluster-065	2655	2655	2018
RIVM_C017034		SAMEA6368715	Positive	blaOXA-181	1	Klebsiella pneumoniae	Enterobacterales	147		2656	2656	2018
RIVM_C017036		SAMEA6368717	Positive	blaOXA-48	33	Klebsiella pneumoniae	Enterobacterales	101		2657	2657	2018
RIVM_C017055		SAMEA6368719	Positive	blaOXA-48	0.5	Klebsiella pneumoniae	Enterobacterales	1207		2658	2658	2018
RIVM_C017062		SAMEA6368720	Positive	blaOXA-232	33	Klebsiella pneumoniae	Enterobacterales	2096	KpnCluster-046	2486	2486	2018
RIVM_C017066	SAMN15010549		Positive	blaOXA-232	24	Klebsiella pneumoniae	Enterobacterales	16	KpnCluster-062	2702	2702	2018
RIVM_C017068		SAMEA6368723	Positive	blaNDM-1, blaOXA-48	33	Klebsiella pneumoniae	Enterobacterales	14		2659	2659	2018
RIVM_C017077		SAMEA6368725	Positive	blaOXA-48	0.75	Klebsiella pneumoniae	Enterobacterales	219		2660	2660	2018
RIVM_C017117	SAMN15010550		Positive	blaOXA-48	33	Klebsiella pneumoniae	Enterobacterales	101	KpnCluster-049	3117	3117	2018
RIVM_C017122		SAMEA6368728	Positive	blaOXA-48	3	Klebsiella pneumoniae	Enterobacterales	184	KpnCluster-053	2806	2806	2018
RIVM_C017128		SAMEA6368730	Positive	blaOXA-48	2	Klebsiella pneumoniae	Enterobacterales	784		3118	3118	2018
RIVM_C017135	SAMN15010551		Positive	blaKPC-2	1.5	Klebsiella pneumoniae	Enterobacterales	11	KpnCluster-047	2646	2646	2018
RIVM_C017143		SAMEA6368734	Positive	blaOXA-48	3	Klebsiella pneumoniae	Enterobacterales	307	KpnCluster-043	2281	2281	2018
RIVM_C017146		SAMEA6368737	Positive	blaNDM-1	8	Klebsiella pneumoniae	Enterobacterales	34		3119	3119	2018
RIVM_C017195	SAMN15010552		Positive	blaNDM-1	33	Klebsiella pneumoniae	Enterobacterales	3392	KpnCluster-051	2644	2644	2018
RIVM_C017202		SAMEA6368738	Positive	blaOXA-48	0.19	Klebsiella pneumoniae	Enterobacterales	307	KpnCluster-043	2281	2281	2018
RIVM_C017208	SAMN15010553		Positive	blaNDM-1, blaOXA-232	33	Klebsiella pneumoniae	Enterobacterales	16	KpnCluster-062	2702	2702	2018
RIVM_C017235		SAMEA6368742	Positive	blaOXA-48	1.5	Klebsiella pneumoniae	Enterobacterales	15	KpnCluster-076	2288	2288	2018
RIVM_C017264		SAMEA6368744	Positive	blaOXA-48	32	Klebsiella pneumoniae	Enterobacterales	294	KpnCluster-048	2637	2637	2018
RIVM_C017274		SAMEA6368747	Positive	blaKPC-3	1	Klebsiella pneumoniae	Enterobacterales	13	KpnCluster-050	1969	1969	2018
RIVM_C017275		SAMEA6368748	Positive	blaOXA-181	0.38	Klebsiella pneumoniae	Enterobacterales			3120	3120	2018
RIVM_C017286		SAMEA6368751	Positive	blaOXA-48	1.5	Klebsiella pneumoniae	Enterobacterales	219		3121	3121	2018
RIVM_C017304		SAMEA6368758	Positive	blaOXA-48	3	Klebsiella pneumoniae	Enterobacterales	307		3059	3059	2018
RIVM_C017341		SAMEA6368761	Positive	blaOXA-48	12	Klebsiella pneumoniae	Enterobacterales	101	KpnCluster-049	3117	3117	2018
RIVM_C017354		SAMEA6368762	Positive	blaOXA-48	12	Klebsiella pneumoniae	Enterobacterales	101	KpnCluster-049	3117	3117	2018
RIVM_C017367		SAMEA6368764	Positive	blaOXA-48	0.38	Klebsiella pneumoniae	Enterobacterales	307	KpnCluster-043	2281	2281	2018
RIVM_C017398		SAMEA6368769	Positive	blaKPC-2	2	Klebsiella pneumoniae	Enterobacterales	236		3122	3122	2018
RIVM_C017399		SAMEA6368770	Positive	blaNDM-1	33	Klebsiella pneumoniae	Enterobacterales	15	KpnCluster-096	2952	2952	2018
RIVM_C017446	SAMN15010554		Positive	blaOXA-48	0.5	Klebsiella pneumoniae	Enterobacterales	184	KpnCluster-053	2806	2806	2018
RIVM_C017464		SAMEA6368777	Positive	blaOXA-48	0.75	Klebsiella pneumoniae	Enterobacterales	15		2807	2807	2018
RIVM_C017478		SAMEA6368779	Positive	blaNDM-1	32	Klebsiella pneumoniae	Enterobacterales	11		901	901	2018
RIVM_C017512		SAMEA6368784	Positive	blaKPC-2	33	Klebsiella pneumoniae	Enterobacterales	258	KpnCluster-005	123	123	2018
RIVM_C017514		SAMEA6368785	Positive	blaOXA-48	4	Klebsiella pneumoniae	Enterobacterales	405		3123	3123	2018
RIVM_C017521		SAMEA6368788	Positive	blaNDM-5	2	Klebsiella pneumoniae	Enterobacterales	16		3124	3124	2018
RIVM_C017532		SAMEA6368789	Positive	blaNDM-1	32	Klebsiella pneumoniae	Enterobacterales	11	KpnCluster-055	2638	2638	2018
RIVM_C017542		SAMEA6368791	Positive	blaOXA-181	4	Klebsiella pneumoniae	Enterobacterales	340	KpnCluster-056	2597	2597	2018
RIVM_C017543		SAMEA6368792	Positive	blaOXA-48	2	Klebsiella pneumoniae	Enterobacterales	307		1073	1073	2018
RIVM_C017549		SAMEA6368793	Positive	blaNDM-1, blaOXA-232	33	Klebsiella pneumoniae	Enterobacterales	15	KpnCluster-054*	3044	3044	2018
RIVM_C017582		SAMEA6368795	Positive	blaNDM-1	33	Klebsiella pneumoniae	Enterobacterales	147		3125	3125	2018
RIVM_C017595		SAMEA6368798	Positive	blaNDM-1	4	Klebsiella pneumoniae	Enterobacterales	873		1114	1114	2018
RIVM_C017603		SAMEA6368799	Positive	blaOXA-48	12	Klebsiella pneumoniae	Enterobacterales	1537		2808	2808	2018
RIVM_C017610		SAMEA6368801	Positive	blaNDM-1, blaOXA-232	32	Klebsiella pneumoniae	Enterobacterales	15	KpnCluster-054	3044	3044	2018
RIVM_C017621		SAMEA6368802	Positive	blaNDM-1, blaOXA-48	33	Klebsiella pneumoniae	Enterobacterales	377		3126	3126	2018
RIVM_C017632		SAMEA6368803	Positive	blaNDM-1	33	Klebsiella pneumoniae	Enterobacterales	11	KpnCluster-055	2638	2638	2018
RIVM_C017643	SAMN15010555		Positive	blaOXA-48	33	Klebsiella pneumoniae	Enterobacterales	16		3127	3127	2018
RIVM_C017649		SAMEA6368807	Positive	blaOXA-48	2	Klebsiella pneumoniae	Enterobacterales	16	KpnCluster-018	2346	2346	2018
RIVM_C017695		SAMEA6368813	Positive	blaOXA-181	24	Klebsiella pneumoniae	Enterobacterales			2851	2851	2018
RIVM_C017729		SAMEA6368818	Positive	blaKPC-2	8	Klebsiella pneumoniae	Enterobacterales	147	KpnCluster-061	2616	2616	2018
RIVM_C017732		SAMEA6368820	Positive	blaNDM-5, blaOXA-181	33	Klebsiella pneumoniae	Enterobacterales	147		97	97	2018
RIVM_C017733		SAMEA6368821	Positive	blaNDM-1, blaOXA-232	33	Klebsiella pneumoniae	Enterobacterales	16		3128	3128	2018
RIVM_C017746		SAMEA6368824	Positive	blaOXA-232	33	Klebsiella pneumoniae	Enterobacterales	15		213	213	2018
RIVM_C017760		SAMEA6368827	Positive	blaOXA-232	8	Klebsiella pneumoniae	Enterobacterales	2096	KpnCluster-046	2486	2486	2018
RIVM_C017763		SAMEA6368828	Positive	blaKPC-3	8	Klebsiella pneumoniae	Enterobacterales	307		249	249	2018
RIVM_C017771		SAMEA6368830	Positive	blaOXA-48	1.5	Klebsiella pneumoniae	Enterobacterales	307		3129	3129	2018
RIVM_C017783	SAMN15010556		Positive	blaKPC-2	1.5	Klebsiella pneumoniae	Enterobacterales	483		3130	3130	2018
RIVM_C017788		SAMEA6368831	Positive	blaOXA-48	3	Klebsiella pneumoniae	Enterobacterales	395		3131	3131	2018
RIVM_C017804		SAMEA6368832	Positive	blaNDM-1	33	Klebsiella pneumoniae	Enterobacterales	15	KpnCluster-054	3044	3044	2018
RIVM_C017829		SAMEA6368835	Positive	blaOXA-181	0.5	Klebsiella pneumoniae	Enterobacterales	3505		3132	3132	2018
RIVM_C017831		SAMEA6368836	Positive	blaOXA-244	3	Klebsiella pneumoniae	Enterobacterales	392		3133	3133	2018
RIVM_C017838	SAMN15010557		Positive	blaKPC-3	33	Klebsiella pneumoniae	Enterobacterales	101		1263	1263	2018
RIVM_C017842		SAMEA6368839	Positive	blaOXA-48	1.5	Klebsiella pneumoniae	Enterobacterales	307	KpnCluster-006	254	254	2018
RIVM_C017846		SAMEA6368840	Positive	blaKPC-2	33	Klebsiella pneumoniae	Enterobacterales	16	KpnCluster-063	2972	2972	2018
RIVM_C017856		SAMEA6368842	Positive	blaOXA-48	33	Klebsiella pneumoniae	Enterobacterales	377		3043	3043	2018
RIVM_C017879		SAMEA6368847	Positive	blaOXA-48	8	Klebsiella pneumoniae	Enterobacterales	147	KpnCluster-064	3045	3045	2018
RIVM_C017891	SAMN15010558		Positive	blaNDM-1, blaOXA-232	33	Klebsiella pneumoniae	Enterobacterales	147		2092	2092	2019
RIVM_C017900	SAMN15010559		Positive	blaOXA-232	32	Klebsiella pneumoniae	Enterobacterales	395		1163	1163	2019
RIVM_C017936		SAMEA6368849	Positive	blaOXA-48	3	Klebsiella pneumoniae	Enterobacterales	307		2955	2955	2018
RIVM_C017946	SAMN15010560		Positive	blaNDM-5	33	Klebsiella pneumoniae	Enterobacterales	17		2956	2956	2019
RIVM_C018008	SAMN15010561		Positive	blaNDM-1	4	Klebsiella pneumoniae	Enterobacterales	147	KpnCluster-080	2270	2270	2019
RIVM_C018036	SAMN15010562		Positive	blaKPC-2	33	Klebsiella pneumoniae	Enterobacterales	39		1425	1425	2019
RIVM_C018052	SAMN15010563		Positive	blaKPC-2	33	Klebsiella pneumoniae	Enterobacterales	16	KpnCluster-063	2972	2972	2019
RIVM_C018119	SAMN15010564		Positive	blaNDM-1	32	Klebsiella pneumoniae	Enterobacterales	11		663	663	2019
RIVM_C018199	SAMN15010565		Positive	blaOXA-232	24	Klebsiella pneumoniae	Enterobacterales	147		3180	3180	2019
RIVM_C018209	SAMN15010566		Positive	blaOXA-48	0.25	Klebsiella pneumoniae	Enterobacterales	307	KpnCluster-068	3052	3052	2019
RIVM_C018253	SAMN15010567		Positive	blaKPC-2	33	Klebsiella pneumoniae	Enterobacterales	2935		2972	2972	2019
RIVM_C018280	SAMN15010568		Positive	blaOXA-48	1	Klebsiella pneumoniae	Enterobacterales	985	KpnCluster-044	2640	2640	2019
RIVM_C018283	SAMN15010569		Positive	blaOXA-48	3	Klebsiella pneumoniae	Enterobacterales	985	KpnCluster-044	2640	2640	2019
RIVM_C018314	SAMN15010570		Positive	blaNDM-1	1.5	Klebsiella pneumoniae	Enterobacterales	4007		3046	3046	2019
RIVM_C018372	SAMN15010571		Positive	blaOXA-48	0.25	Klebsiella pneumoniae	Enterobacterales	133		3134	3134	2019
RIVM_C018383	SAMN15010572		Positive	blaNDM-5, blaOXA-232	33	Klebsiella pneumoniae	Enterobacterales	395		1163	1163	2019
RIVM_C018427	SAMN15010573		Positive	blaOXA-232	33	Klebsiella pneumoniae	Enterobacterales	14		3064	3064	2019
RIVM_C018436	SAMN15010574		Positive	blaKPC-2	33	Klebsiella pneumoniae	Enterobacterales	307		3065	3065	2018
RIVM_C018443	SAMN15010575		Positive	blaKPC-2	33	Klebsiella pneumoniae	Enterobacterales	258		3066	3066	2019
RIVM_C018451	SAMN15010576		Positive	blaOXA-48	12	Klebsiella pneumoniae	Enterobacterales	147	KpnCluster-064	3045	3045	2019
RIVM_C018484	SAMN15010577		Positive	blaKPC-3	3	Klebsiella pneumoniae	Enterobacterales	20		3137	3137	2019
RIVM_C018499	SAMN15010578		Positive	blaOXA-48	0.38	Klebsiella pneumoniae	Enterobacterales	45		3138	3138	2019
RIVM_C018535	SAMN15010579		Positive	blaKPC-2	3	Klebsiella pneumoniae	Enterobacterales	560	KpnCluster-019	2494	2494	2019
RIVM_C018547	SAMN15010580		Positive	blaNDM-1	2	Klebsiella pneumoniae	Enterobacterales	11		3139	3139	2019
RIVM_C018556	SAMN15010581		Positive	blaKPC-2	0.5	Klebsiella pneumoniae	Enterobacterales	11	KpnCluster-047	2646	2646	2019
RIVM_C018614	SAMN15010582		Positive	blaOXA-48	33	Klebsiella pneumoniae	Enterobacterales	147		3181	3181	2019
RIVM_C018652	SAMN15010583		Positive	blaNDM-5, blaOXA-181	33	Klebsiella pneumoniae	Enterobacterales	16		3182	3182	2019
RIVM_C018659	SAMN15010584		Positive	blaNDM-4	33	Klebsiella pneumoniae	Enterobacterales	25		3183	3183	2019
RIVM_C018663	SAMN15010585		Positive	blaNDM-1, blaOXA-48	33	Klebsiella pneumoniae	Enterobacterales	16	KpnCluster-015	2328	2328	2019
RIVM_C018677	SAMN15010586		Positive	blaNDM-1	33	Klebsiella pneumoniae	Enterobacterales	3392		3184	3184	2019
RIVM_C018695	SAMN15010587		Positive	blaNDM-5	33	Klebsiella pneumoniae	Enterobacterales	4006		3219	3219	2019
RIVM_C018709	SAMN15010588		Positive	blaOXA-48	1	Klebsiella pneumoniae	Enterobacterales	697		3220	3220	2019
RIVM_C018728	SAMN15010589		Positive	blaOXA-48	0.5	Klebsiella pneumoniae	Enterobacterales	792		3235	3235	2019
RIVM_C018748	SAMN15010590		Positive	blaNDM-7	16	Klebsiella pneumoniae	Enterobacterales	1724		3237	3237	2019
RIVM_C018776	SAMN15010591		Positive	blaNDM-1	6	Klebsiella pneumoniae	Enterobacterales	3392		2644	2644	2019
RIVM_C018785	SAMN15010592		Positive	blaNDM-1	6	Klebsiella pneumoniae	Enterobacterales	152	KpnCluster-022	892	892	2019
RIVM_C018792	SAMN15010593		Positive	blaOXA-48	33	Klebsiella pneumoniae	Enterobacterales	147	KpnCluster-065	2655	2655	2019
RIVM_C018809	SAMN15010594		Positive	blaOXA-232	33	Klebsiella pneumoniae	Enterobacterales	231		3236	3236	2019
RIVM_C018860	SAMN15010595		Positive	blaNDM-1, blaOXA-48	1.5	Klebsiella pneumoniae	Enterobacterales	147	KpnCluster-074	3245	3245	2019
RIVM_C018873	SAMN15010596		Positive	blaOXA-48	6	Klebsiella pneumoniae	Enterobacterales	15		3246	3246	2019
RIVM_C018941	SAMN15010597		Positive	blaKPC-2, blaOXA-48	8	Klebsiella pneumoniae	Enterobacterales	307		3273	3273	2019
RIVM_C018979	SAMN15010598		Positive	blaOXA-48	12	Klebsiella pneumoniae	Enterobacterales	4837		2543	2543	2019
RIVM_C019006	SAMN15010599		Positive	blaOXA-48	33	Klebsiella pneumoniae	Enterobacterales	15		3274	3274	2019
RIVM_C019019	SAMN15010600		Positive	blaNDM-5, blaOXA-181	33	Klebsiella pneumoniae	Enterobacterales	16	KpnCluster-073	3451	3451	2019
RIVM_C019031	SAMN15010601		Positive	blaNDM-1	1	Klebsiella pneumoniae	Enterobacterales	4833		3452	3452	2019
RIVM_C019095	SAMN15010602		Positive	blaOXA-48	6	Klebsiella pneumoniae	Enterobacterales	16	KpnCluster-017	1384	1384	2019
RIVM_C019097	SAMN15010603		Positive	blaNDM-7	33	Klebsiella pneumoniae	Enterobacterales	4834		3251	3251	2019
RIVM_C019107	SAMN15010604		Positive	blaOXA-181	0.094	Klebsiella pneumoniae	Enterobacterales	45		3487	3487	2019

## Sheet: Plasmids
Plasmid name	GenBank accession number	Surveillance Clusters	Carbapenemase production	Carbapenemase allele	MIC meropenem	Species	Species Family	Unicycler contig status	Size
pRIVM_C008981_1	MT560060	KpnCluster-003	Positive	blaKPC-2	33	Klebsiella pneumoniae	Enterobacterales	circular	226975
pRIVM_C014906_1	MT560061	KpnCluster-019	Positive	blaKPC-2	3	Klebsiella pneumoniae	Enterobacterales	circular	200297
pRIVM_C014906_2	MT560062	KpnCluster-019	Positive		3	Klebsiella pneumoniae	Enterobacterales	circular	105291
pRIVM_C014906_3	MT560063	KpnCluster-019	Positive	blaKPC-2	3	Klebsiella pneumoniae	Enterobacterales	circular	15947
pRIVM_C018535_1	MT560080	KpnCluster-019	Positive	blaKPC-2	3	Klebsiella pneumoniae	Enterobacterales	circular	200152
pRIVM_C018535_2	MT560081	KpnCluster-019	Positive		3	Klebsiella pneumoniae	Enterobacterales	circular	15947
pRIVM_C014947_1	MT560064	KpnCluster-021	Positive		16	Klebsiella pneumoniae	Enterobacterales	circular	284954
pRIVM_C014947_2	MT560065	KpnCluster-021	Positive		16	Klebsiella pneumoniae	Enterobacterales	circular	61919
pRIVM_C014947_3	MT560066	KpnCluster-021	Positive	blaKPC-2	16	Klebsiella pneumoniae	Enterobacterales	circular	29323
pRIVM_C014947_4	MT560067	KpnCluster-021	Positive		16	Klebsiella pneumoniae	Enterobacterales	circular	5596
pRIVM_C014947_5	MT560068	KpnCluster-021	Positive		16	Klebsiella pneumoniae	Enterobacterales	circular	4938
pRIVM_C014947_6	MT560069	KpnCluster-021	Positive		16	Klebsiella pneumoniae	Enterobacterales	circular	3223
pRIVM_C014947_7	MT560070	KpnCluster-021	Positive		16	Klebsiella pneumoniae	Enterobacterales	circular	2750
pRIVM_C014947_8	MT560071	KpnCluster-021	Positive		16	Klebsiella pneumoniae	Enterobacterales	circular	2516
pRIVM_C015139_1	MT560072	KpnCluster-005	Positive		33	Klebsiella pneumoniae	Enterobacterales	circular	209317
pRIVM_C015139_2	MT560073	KpnCluster-005	Positive	blaKPC-2	33	Klebsiella pneumoniae	Enterobacterales	circular	98806
pRIVM_C015139_3	MT560074	KpnCluster-005	Positive		33	Klebsiella pneumoniae	Enterobacterales	circular	43392
pRIVM_C015274_1	MT560075	KpnCluster-008	Positive	blaKPC-3	12	Klebsiella pneumoniae	Enterobacterales	circular	115525
pRIVM_C015274_2	MT560076	KpnCluster-008	Positive		12	Klebsiella pneumoniae	Enterobacterales	circular	43380
pRIVM_C015274_3	MT560077	KpnCluster-008	Positive		12	Klebsiella pneumoniae	Enterobacterales	circular	13636
pRIVM_C015451_1	MT560078	KpnCluster-025	Positive	blaKPC-3	16	Klebsiella pneumoniae	Enterobacterales	circular	114360
pRIVM_C015451_2	MT560079	KpnCluster-025	Positive		16	Klebsiella pneumoniae	Enterobacterales	circular	68684
